# Supplementary material for: Induction of SARS-CoV-2-Specific IgG and IgA in Serum and Milk with Different SARS-CoV-2 Vaccines in Breastfeeding Women: A Cross-Sectional Study in Northern Spain
Source: Int J Environ Res Public Health. 2021 Aug 21;18(16):8831. doi: 10.3390/ijerph18168831 (PMC8393848; doi:10.3390/ijerph18168831)
Supplement: Supplementary file 1 [file ijerph-18-08831-s001.zip]

Archive with 1 entries (1 files):
- ijerph-1309372-SI.pdf
